# Supplementary material for: Gut microbiota mediate the FGF21 adaptive stress response to chronic dietary protein-restriction in mice
Source: Nat Commun. 2021 Jun 22;12:3838. doi: 10.1038/s41467-021-24074-z (PMC8219803; doi:10.1038/s41467-021-24074-z)
Supplement: Supplementary file 4 — Source Data [file 41467_2021_24074_MOESM4_ESM.xlsx]

## Sheet: Figure 2a
Protein Status	Fiber Content	I	II	III	IV	V	VI	VII	VIII	IX	X
Protein-Sufficient (PS)	0% Fiber	0.23	0.27	0.369	0.303	0.143	0.303	0.743	0.396	0.172	0.278
	5% Cellulose	0.054	2.891	0.231	0.056	0.332	0.194	0.085	0.295	0.522	0.302
	5% Inulin	1.543	1.829	1.549	0.931	0.025	0.347	0.793	0.259	0.303	1.233
Protein-Restricted (PR)	0% Fiber	1.325	6.838	3.851	1.678	4.038	2.438	1.968	2.555	4.091	2.778
	5% Cellulose	4.534	3.979	2.429	0.273	0.418	0.417	2.193	1.5	2.975	0.717
	5% Inulin	4.721	1.788	3.762	3.224	3.12	2.118	5.31	7.181	3.896	6.656
	15% Cellulose	0.19	0.019	0.441	0.801	0.026	0.689	0.677	0.374	0.337	0.356
	15% Inulin	5.763	6.923	6.368	7.193	2.641	3.511	3.948	6.395	4.857	6.149

## Sheet: Figure 2b
Protein Status	Fiber Content	I	II	III	IV	V	VI	VII	VIII
Protein-Sufficient (PS)	0% Fiber	0.935	0.607	0.985	1.16	1.188	1.949	0.853	0.887
	5% Cellulose	0.208	3.37	0.136	0.053	0.026	0.101	0.875	0.236
	5% Inulin	7.432	7.332	4.781	1.133	0.529	1.1	1.71	1.669
Protein-Restricted (PR)	0% Fiber	5.597	20.63	13.504	7.68	4.318	1.191	4.97	11.423
	5% Cellulose	1.935	3.817	0.092	0.194	1.726	1.123	2.35	0.226
	5% Inulin	4.54	1.787	1.588	3.488	2.653	2.737	2.278	3.3
	15% Cellulose	0.136	0.226	0.564	0.596	0.202	0.196	0.489	0.583
	15% Inulin	1.825	1.452	3.713	1.016	0.869	3.026	4.007	2.527

## Sheet: Figure 2c
Protein Status	Timepoint	I	II	III	IV	V	VI	VII	VIII	IX	X
Protein-Sufficient (PS), 0% Fiber	Day 0	100	100	100	100	100	100	100	100	100	100
	Day 3	102	100.9	102.5	103.4	103.3	104	102.9	103.4	100.9	104.7
	Day 7	101.9	105.4	107.2	106.1	104.6	104.2	102	103.7	103.2	106.5
	Day 10	105	104.8	107.3	108.6	103.9	105	105	107.3	105.6	110.1
	Day 14	105.9	107.3	111.4	111.5	107	106.6	106.8	107.5	107.4	108.5
	Day 17	108.8	110.3	114.7	113.4	109.9	107.5	108.3	111.2	109.4	111.8
	Day 21	109.8	112.2	119	116.7	113.9	110.7	114.9	113.1	115.1	113.7
Protein-Sufficient (PS), 5% Cellulose	Day 0	100	100	100	100	100	100	100	100	100	100
	Day 3	101.5	101.7	100.8	101.6	104.8	104.1	104.9	102.9	106.7	100.9
	Day 7	103.6	102.3	102.4	101.4	106	106.8	106.3	103.4	108.1	101.2
	Day 10	106.3	103.2	105.1	106.3	109.6	107.6	107	103.2	111	103
	Day 14	106.5	104.8	105.9	105.8	112.8	110	106.5	105.5	112	103.6
	Day 17	112.2	107.1	109.9	110.1	116.2	112.1	112.9	105.4	114.3	105.3
	Day 21	113.1	109.1	112.2	111.1	120.1	113.2	115.5	109.3	118.6	106.9
Protein-Sufficient (PS), 5% Inulin	Day 0	100	100	100	100	100	100	100	100	100	100
	Day 3	100.7	97.5	100.7	99.1	100.2	96.5	99.4	98.1	98.8	100.6
	Day 7	97.5	94.3	102.6	100.3	102.2	98	98.3	101.4	100.9	102.7
	Day 10	101.6	95.3	102.2	100.1	103.5	101.6	95.7	101	101	101.7
	Day 14	100.3	94.7	106.6	105.8	107.1	106.3	96.2	101.9	102.8	104.6
	Day 17	101.4	96.4	107	106.5	111.6	110.7	98.2	104.7	102.9	104.9
	Day 21	103.2	96.7	106	108.2	111.3	109.7	96.6	104.5	106.6	108
Protein-Restricted (PR), 0% Fiber	Day 0	100	100	100	100	100	100	100	100	100	100
	Day 3	101.3	103.3	94.8	96.8	102.2	98.9	96.1	92.9	100.5	99.1
	Day 7	101.3	101	95.7	98.8	102	101.9	94.5	94.7	106.1	98.7
	Day 10	101.3	105.3	96.4	96.5	101.2	103.8	95.4	93.7	105.1	96.6
	Day 14	102.5	104	99.1	99.7	104	105.3	96.2	97.5	109.3	98.8
	Day 17	103.4	106.3	101.9	101	105.4	106.5	97.2	96.3	109.1	99.6
	Day 21	103.8	108.1	103.6	100.9	104.4	109	99.1	97.6	112.8	101.5
Protein-Restricted (PR), 5% Cellulose	Day 0	100	100	100	100	100	100	100	100	100	100
	Day 3	100.9	103.1	102.7	101.9	108.8	104.6	101.9	105.7	98.6	112.7
	Day 7	104.2	105	106	103	105.2	110.7	105.4	106.4	100.9	116.6
	Day 10	105.2	104	109.7	103.5	105.2	107.4	106.1	107.7	101.2	117.4
	Day 14	107.9	105.8	111.5	110.3	107.7	110.7	108.6	111.5	103.2	122.8
	Day 17	107.5	108.5	112.1	109.5	110.9	112	110.1	112.1	105.6	123.3
	Day 21	109.8	110.1	115.2	117.6	114.8	111.5	111	115.1	107.4	124.3
Protein-Restricted (PR), 5% Inulin	Day 0	100	100	100	100	100	100	100	100	100	100
	Day 3	93.3	98.9	94.6	103.7	102.1	106.3	105.6	95.4	105.9	95.1
	Day 7	93.3	99.1	92.3	100	101.1	111.8	109.4	100.4	106.7	89.5
	Day 10	96.8	100.1	96.6	100	103	112.6	110.2	103.5	106	95.6
	Day 14	95.7	103.4	93.9	99.7	101.1	116.5	112.5	104.9	108.7	99.6
	Day 17	96.6	103.1	96.4	99.4	104	116.9	113.9	104.6	110.9	100.3
	Day 21	99	103.7	98.2	97.6	106.4	117.6	115.7	105.2	108.8	101
Protein-Restricted (PR), 15% Cellulose	Day 0	100	100	100	100	100	100	100	100	100	100
	Day 3	102.9	105.4	103.1	102.4	102.356	99.7	101.8	99.4	100.4	104.386
	Day 7	103.1	104.9	107.2	107.1	104.812	101.2	101	99.9	101.3	110.526
	Day 10	107.8	113.5	110.5	110.6	106.967	102.9	102.4	104.5	102.5	115.302
	Day 14	108.5	111.9	118	114.9	109.474	105.1	105.1	104.9	105	118.226
	Day 17	111.6	115.1	120	116.1	113.484	112.9	106.4	112.6	111.5	125.975
	Day 21	113.7	115.8	125.3	120.9	118.496	112.4	106.4	113.3	114.4	126.754
Protein-Restricted (PR), 15% Inulin	Day 0	100	100	100	100	100	100	100	100	100	100
	Day 3	94.8	94.8	96	98.1	93.9	97.3	96	98.5	95.9	103.1
	Day 7	93.2	94.7	95.1	101.2	95.7	96.9	96.7	94.2	97.4	107.2
	Day 10	94.2	97	98.5	101.7	95.8	96.8	98.2	91.8	100	110.5
	Day 14	97.7	97	98.6	100.9	96.8	97.9	97.8	97.8	102.6	118
	Day 17	98.3	97.8	97.3	102.5	95.7	99.3	94.8	98.2	103.3	120
	Day 21	95.9	94.7	100.1	100.3	96.8	100.5	95.2	100.9	102.4	125.3

## Sheet: Figure 2d
Protein Status	Timepoint	I	II	III
Protein-Sufficient (PS), 0% Fiber	Day 3	10.7128	11.7863	11.134
	Day 7	11.2266	11.6755	9.8325
	Day 10	8.88567	10.0383	11.3683
	Day 14	9.81588	9.56175	7.999
	Day 17	10.4057	14.4843	9.88
	Day 21	8.69962	7.942	9.196
Protein-Sufficient (PS), 5% Cellulose	Day 3	12.21	12.6725	12.3753
	Day 7	9.99	9.5275	10.2508
	Day 10	10.6067	10.0825	10.6091
	Day 14	10.2367	9.5275	10.4137
	Day 17	9.86667	9.7125	9.73593
	Day 21	10.1133	9.1575	9.93635
Protein-Sufficient (PS), 5% Inulin	Day 3	11.4053	13.1556	9.92833
	Day 7	9.98537	10.952	10.2952
	Day 10	11.2542	12.4978	8.67033
	Day 14	10.3323	11.3313	9.61383
	Day 17	9.71558	12.2799	9.694
	Day 21	11.988	14.1248	8.38975
Protein-Restricted (PR), 0% Fiber	Day 3	12.3025	11.9827	14.5582
	Day 7	11.9877	11.5858	12.3595
	Day 10	12.087	12.4792	12.3964
	Day 14	11.7471	13.1353	11.6913
	Day 17	11.1796	11.3778	12.16
	Day 21	11.4051	13.6124	11.0232
Protein-Restricted (PR), 5% Cellulose	Day 3	12.24	13.32	11.7
	Day 7	9.24	10.44	9.27
	Day 10	8.52	8.64	9.45
	Day 14	10.32	10.8	9.99
	Day 17	9.36	8.52	8.82
	Day 21	10.2	11.16	9.45
Protein-Restricted (PR), 5% Inulin	Day 3	9.74333	9.25	10.4525
	Day 7	10.9767	8.14	11.5625
	Day 10	11.9633	9.62	10.2675
	Day 14	10.4833	9.74333	10.175
	Day 17	10.8533	9.00333	9.99
	Day 21	9.86667	8.88	9.7125
Protein-Restricted (PR), 15% Cellulose	Day 3	12.012	11.9377	13.431
	Day 7	8.25	9.85875	12.7215
	Day 10	10.824	12.045	14.19
	Day 14	10.626	10.065	12.87
	Day 17	9.768	12.705	14.025
	Day 21	9.9	10.1475	13.2
Protein-Restricted (PR), 15% Inulin	Day 3	7.0875	7.56	8.69167
	Day 7	9.3625	9.45	8.59688
	Day 10	8.4	8.61	9.0475
	Day 14	10.5	9.24	9.28375
	Day 17	9.5375	8.4	10.5262
	Day 21	9.0125	8.82	9.07375

## Sheet: Figure 2e
Protein Status	Fiber Content	I	II	III	IV	V	VI	VII	VIII	IX	X
Protein-Sufficient (PS)	0% Fiber	0.19	0.19	0.2	0.255	0.185	0.26	0.37	0.295	0.24	0.165
	5% Cellulose	0.265	0.15	0.275	0.26	0.34	0.25	0.265	0.145	0.12	0.175
	5% Inulin	0.125	0.095	0.095	0.145	0.19	0.175	0.125	0.2	0.2	0.16
Protein-Restricted (PR)	0% Fiber	0.105	0.165	0.09	0.115	0.115	0.165	0.14	0.11	0.205	0.135
	5% Cellulose	0.13	0.165	0.13	0.215	0.24	0.18	0.26	0.19	0.3	0.13
	5% Inulin	0.18	0.225	0.16	0.13	0.1	0.08	0.09	0.11	0.07	0.09
	15% Cellulose	0.305	0.26	0.275	0.105	0.135	0.185	0.175	0.315	0.235	0.24
	15% Inulin	0.09	0.13	0.1	0.14	0.095	0.11	0.135	0.135	0.135	0.115

## Sheet: Figure 2f
Protein Status	Fiber Content	I	II	III	IV	V	VI	VII	VIII	IX	X
Protein-Sufficient (PS)	0% Fiber	1.01	0.96	1	0.68	1.05	1.18	1.11	1.13	1.31	1.12
	5% Cellulose	0.8	0.46	0.77	0.92	1.13	0.94	1.02	1.02	1.04	0.93
	5% Inulin	0.55	0.61	0.95	0.94	1.26	1.26	0.63	1.08	0.94	1.08
Protein-Restricted (PR)	0% Fiber	0.94	0.87	0.53	0.44	0.91	1.12	0.42	0.46	1.09	0.36
	5% Cellulose	1.02	1.02	1.06	0.62	0.69	0.81	0.85	1	1.06	0.81
	5% Inulin	1.04	0.45	0.87	0.94	0.79	0.44	0.8	0.88	0.51	0.75
	15% Cellulose	1.12	1.07	1	0.84	0.95	1.11	1.1	0.94	1.18	1.18
	15% Inulin	0.6	0.84	0.65	0.64	0.79	0.95	0.78	0.78	0.76	0.82

## Sheet: Figure 2g
Protein Status	Fiber Content	I	II	III	IV	V	VI	VII	VIII	IX	X
Protein-Sufficient (PS)	0% Fiber	0.415	0.5	0.44	0.455	0.45	0.46	0.495	0.425	0.475	0.5
	5% Cellulose	0.24	0.265	0.295	0.47	0.37	0.39	0.3	0.475	0.53	0.485
	5% Inulin	0.505	0.475	0.475	0.46	0.495	0.485	0.51	0.39	0.425	0.515
Protein-Restricted (PR)	0% Fiber	0.55	0.525	0.475	0.47	0.455	0.45	0.455	0.52	0.585	0.545
	5% Cellulose	0.335	0.31	0.285	0.375	0.505	0.515	0.465	0.465	0.465	0.44
	5% Inulin	0.355	0.36	0.35	0.415	0.5	0.385	0.37	0.515	0.44	0.587
	15% Cellulose	0.43	0.4	0.475	0.455	0.45	0.4	0.285	0.33	0.57	0.545
	15% Inulin	0.375	0.4	0.305	0.305	0.325	0.265	0.36	0.29	0.445	0.475

## Sheet: Figure 3b
	Bands' densitometry normalizd to B-tubulin and normalized to PS, 0% Fiber (=1)
		phospho-eIF2a
Protein Status	Fiber Content	Exp.1	Exp.2	Exp.3
Protein-Sufficient (PS)	0% Fiber	1	1	1
	5% Cellulose	0.549322	1.38339	1.07682
	5% Inulin	6.02288	6.31685	6.8045
Protein-Restricted (PR)	0% Fiber	28.9472	29.7028	28.9285
	5% Cellulose	0.830107	1.96041	1.57665
	5% Inulin	6.81168	8.55137	5.91947
	15% Cellulose	0.718516	0.935726	0.837362
	15% Inulin	2.40909	4.47451	4.71143

## Sheet: Figure 3c
Protein Status	Fiber Content	I	II	III	IV	V	VI	VII	VIII
Protein-Sufficient (PS)	0% Fiber	0.74	0.688	1.407	0.959	1.247	0.766	0.266	0.52
	5% Cellulose	0.103	1.762	0.146	0.138	0.011	0.298	0.773	0.23
	5% Inulin	8.358	14.856	1.873	3.709	10.905	3.849	1.309	7.29
Protein-Restricted (PR)	0% Fiber	5.418	3.842	6.769	4.599	6.309	4.385	4.514	4.352
	5% Cellulose	0.735	1.87	0.341	0.159	2.54	0.38	1.251	0.077
	5% Inulin	0.987	7.065	2.026	2.827	1.011	4.133	6.208	2.986
	15% Cellulose	0.182	0.098	0.208	0.274	0.462	0.099	0.191	0.13
	15% Inulin	0.707	1.238	3.592	5.627	1.824	3.729	5.48	4.504

## Sheet: Figure 3d
Protein Status	Fiber Content	I	II	III	IV	V	VI	VII	VIII
Protein-Sufficient (PS)	0% Fiber	0.67	0.583	0.31	0.608	0.938	0.856	0.138	1.651
	5% Cellulose	0.315	1.258	0.366	2.605	0.001	0.227	0.62	1.293
	5% Inulin	5.43	5.824	4.709	1.099	0.47	0.422	7.978	0.953
Protein-Restricted (PR)	0% Fiber	17.56	9.034	9.595	7.969	24.247	6.193	6.265	10.991
	5% Cellulose	1.173	2.642	2.996	0.92	1.755	0.378	1.527	2.723
	5% Inulin	4.955	2.701	2.249	1.566	1.59	4.878	2.17	10.69
	15% Cellulose	0.651	0.957	1.849	1.102	1.771	2.649	1.487	0.393
	15% Inulin	2.693	2.674	3.231	4.617	1.831	4.168	6.727	3.441

[truncated: 19 more sheets: Figure 4a, Figure 4b, Figure 4c (Top Panel), Figure 4c (Bottom Panel), Figure 4d, Figure 4e, Figure 5a, Figure 5b, Figure 5c, Figure 5d, Figure 5e, Figure 5f, Figure 6a, Figure 6b, Figure 6c, Figure 6d, Supplemental Figure 1a, Supplemental Figure 1b, Supplemental Figure 2]
